# Supplementary material for: Genetic analysis reveals unique characteristics of Plasmodium falciparum parasite populations in Haiti
Source: Malar J. 2020 Oct 23;19:379. doi: 10.1186/s12936-020-03439-7 (PMC7583211; doi:10.1186/s12936-020-03439-7)
Supplement: Supplementary file 1 — Additional file 1: Table S1. All barcodes, samples, cluster numbers for monogenomic and polygenomic sample. [file 12936_2020_3439_MOESM1_ESM.xlsx]

## Sheet: Sheet 1
SampleID	Department	Institution	Date Collected	Patient sex	Patient age	Travel history	Parasite 21-SNP Barcode	Bardcode Node Number	Monogenomic/Polygenomic Barcode	Travel Destination 1	Travel Destination 2	Length of Travel	Travel Date
9913_341	Grand Anse	Centre de Santé de Saint-Hélène	2016-06-28	female	14.2505	no	TATCCGGATCAACCTAGCCTG	1	monogenomic
9914_342	Grand Anse	Centre de Santé de Saint-Hélène	2016-06-28	female	39.2389	no	TATCCGGATCAACCTAGCCTG	1	monogenomic
10180_609	Grand Anse	Centre de Santé de Saint-Hélène	2016-07-04	female	n/a	no	TATCCGGATCAACCTAGCCTG	1	monogenomic
9631_H64	Grand Anse	Centre de Santé de Saint-Hélène	2016-05-06	female	0.632444	no	TATCCGGATCCACCAAGCTTG	2	monogenomic
9625_H60	Grand Anse	Centre de Santé de Saint-Hélène	2016-05-06	female	0.939083	no	TATCCGGATCCACCAAGCTTG	2	monogenomic
9583_H35	Grand Anse	Centre de Santé de Saint-Hélène	2016-04-04	female	2.83094	no	TATCCGGATCCACCAAGCTTG	2	monogenomic
9584_H36	Grand Anse	Centre de Santé de Saint-Hélène	2016-04-04	female	6.2423	no	TATCCGGATCCACCAAGCTTG	2	monogenomic
9988_417	Grand Anse	Centre de Santé de Saint-Hélène	2016-07-05	female	7.91513	no	TATCCGGATCCACCAAGCTTG	2	monogenomic
9606_H53	Grand Anse	Centre de Santé de Saint-Hélène	2016-04-20	female	18.7871	no	TATCCGGATCCACCAAGCTTG	2	monogenomic
9590_H42	Grand Anse	Centre de Santé de Saint-Hélène	2016-04-12	female	39.6085	no	TATCCGGATCCACCAAGCTTG	2	monogenomic
10052_481	Grand Anse	Centre de Santé de Saint-Hélène	2016-06-30	female	57.0595	no	TATCCGGATCCACCAAGCTTG	2	monogenomic
9649_H79	Grand Anse	Centre de Santé de Saint-Hélène	2016-05-19	female	n/a	no	TATCCGGATCCACCAAGCTTG	2	monogenomic
10047_476	Grand Anse	Centre de Santé de Saint-Hélène	2016-06-30	male	6.30801	no	TATCCGGATCCACCAAGCTTG	2	monogenomic
10044_473	Grand Anse	Centre de Santé de Saint-Hélène	2016-06-30	male	19.1431	no	TATCCGGATCCACCAAGCTTG	2	monogenomic
10043_472	Grand Anse	Centre de Santé de Saint-Hélène	2016-06-30	male	21.911	no	TATCCGGATCCACCAAGCTTG	2	monogenomic
9990_419	Grand Anse	Centre de Santé de Saint-Hélène	2016-07-05	male	23.8631	no	TATCCGGATCCACCAAGCTTG	2	monogenomic
10170_599	Grand Anse	Centre de Santé de Saint-Hélène	2016-07-01	male	30.0643	no	TATCCGGATCCACCAAGCTTG	2	monogenomic
9582_H34	Grand Anse	Centre de Santé de Saint-Hélène	2016-04-04	male	33.9932	no	TATCCGGATCCACCAAGCTTG	2	monogenomic
10137_566	Grand Anse	Centre de Santé de Saint-Hélène	2016-07-18	male	40	no	TATCCGGATCCACCAAGCTTG	2	monogenomic
10088_517	Grand Anse	Dispensaire Bon Samaritain des Roseaux	2016-06-14	female	2.60096	no	TATCCGGATCCACCAAGCTTG	2	monogenomic
10092_521	Grand Anse	Dispensaire Bon Samaritain des Roseaux	2016-06-14	female	5.7577	no	TATCCGGATCCACCAAGCTTG	2	monogenomic
10083_512	Grand Anse	Dispensaire Bon Samaritain des Roseaux	2016-06-14	female	18.3655	no	TATCCGGATCCACCAAGCTTG	2	monogenomic
9923_352	Grand Anse	Dispensaire Bon Samaritain des Roseaux	2016-06-13	female	22.0123	no	TATCCGGATCCACCAAGCTTG	2	monogenomic
9528_H07	Grand Anse	Dispensaire Bon Samaritain des Roseaux	2016-03-15	female	24.6023	no	TATCCGGATCCACCAAGCTTG	2	monogenomic
9950_379	Grand Anse	Dispensaire Bon Samaritain des Roseaux	2016-06-16	female	25.0623	no	TATCCGGATCCACCAAGCTTG	2	monogenomic
9922_351	Grand Anse	Dispensaire Bon Samaritain des Roseaux	2016-06-16	female	30.3546	no	TATCCGGATCCACCAAGCTTG	2	monogenomic
9524_H03	Grand Anse	Dispensaire Bon Samaritain des Roseaux	2016-03-14	female	36	no	TATCCGGATCCACCAAGCTTG	2	monogenomic
10087_516	Grand Anse	Dispensaire Bon Samaritain des Roseaux	2016-06-14	female	40.2793	no	TATCCGGATCCACCAAGCTTG	2	monogenomic
9949_378	Grand Anse	Dispensaire Bon Samaritain des Roseaux	2016-06-16	female	46.5407	no	TATCCGGATCCACCAAGCTTG	2	monogenomic
9522_H01	Grand Anse	Dispensaire Bon Samaritain des Roseaux	2016-03-14	male	5	no	TATCCGGATCCACCAAGCTTG	2	monogenomic
9535_H12	Grand Anse	Dispensaire Bon Samaritain des Roseaux	2016-06-13	male	8.96099	no	TATCCGGATCCACCAAGCTTG	2	monogenomic
10198_627	Grand Anse	Dispensaire Bon Samaritain des Roseaux	2016-07-19	male	26.0561	no	TATCCGGATCCACCAAGCTTG	2	monogenomic
10082_511	Grand Anse	Dispensaire Bon Samaritain des Roseaux	2016-06-14	male	28.4901	no	TATCCGGATCCACCAAGCTTG	2	monogenomic
9951_380	Grand Anse	Dispensaire Bon Samaritain des Roseaux	2016-06-16	male	32.4435	no	TATCCGGATCCACCAAGCTTG	2	monogenomic
10040_469	Grand Anse	Centre de Santé de Saint-Hélène	2016-06-30	male	16.3094	no	TATCCGGACCCACCTCACTTG	5	monogenomic
9994_423	Grand Anse	Centre de Santé de Saint-Hélène	2016-07-08	female	6.78987	no	TACGCGGATTCACCTAGACTG	7	monogenomic
9642_H72	Grand Anse	Centre de Santé de Saint-Hélène	2016-05-16	female	30.9651	no	TACGCGGATTCACCTAGACTG	7	monogenomic
9993_422	Grand Anse	Centre de Santé de Saint-Hélène	2016-07-08	female	31.3648	no	TACGCGGATTCACCTAGACTG	7	monogenomic
9648_H78	Grand Anse	Centre de Santé de Saint-Hélène	2016-05-17	female	63	no	TACGCGGATTCACCTAGACTG	7	monogenomic
9647_H77	Grand Anse	Centre de Santé de Saint-Hélène	2016-05-17	male	9.57426	no	TACGCGGATTCACCTAGACTG	7	monogenomic
9632_H65	Grand Anse	Centre de Santé de Saint-Hélène	2016-05-09	male	33.5113	no	TACGCGGATTCACCTAGACTG	7	monogenomic
10178_607	Grand Anse	Dispensaire Bon Samaritain des Roseaux	2016-06-15	female	20.1013	no	TACGCGGATTCACCTAGACTG	7	monogenomic
9952_381	Grand Anse	Dispensaire Bon Samaritain des Roseaux	2016-06-16	female	21.2375	no	TACGCGGATTCACCTAGACTG	7	monogenomic
9526_H05	Grand Anse	Dispensaire Bon Samaritain des Roseaux	2016-03-15	male	16.3559	no	TACGCGGATTCACCTAGACTG	7	monogenomic
9534_H11	Grand Anse	Dispensaire Bon Samaritain des Roseaux	2016-03-17	male	43.0773	no	TACGCGGATTCACCTAGACTG	7	monogenomic
10053_482	Grand Anse	Centre de Santé de Saint-Hélène	2016-06-30	female	14.1793	no	TATGCAGATTCCCCTAGCTTG	9	monogenomic
9593_H45	Grand Anse	Centre de Santé de Saint-Hélène	2016-04-15	female	16.7912	no	TATGCAGATTCCCCTAGCTTG	9	monogenomic
10012_441	Grand Anse	Centre de Santé de Saint-Hélène	2016-06-21	female	27.0472	no	TATGCAGATTCCCCTAGCTTG	9	monogenomic
9588_H40	Grand Anse	Centre de Santé de Saint-Hélène	2016-04-08	male	3.83299	no	TATGCAGATTCCCCTAGCTTG	9	monogenomic
9605_H52	Grand Anse	Centre de Santé de Saint-Hélène	2016-04-20	male	10.4641	no	TATGCAGATTCCCCTAGCTTG	9	monogenomic
10054_483	Grand Anse	Centre de Santé de Saint-Hélène	2016-06-30	male	10.8912	no	TATGCAGATTCCCCTAGCTTG	9	monogenomic
10141_570	Grand Anse	Dispensaire Bon Samaritain des Roseaux	2016-06-29	female	n/a	no	TATGCAGATTCCCCTAGCTTG	9	monogenomic
9541_H15	Grand Anse	Dispensaire Bon Samaritain des Roseaux	2016-06-13	male	0.651608	no	TATGCAGATTCCCCTAGCTTG	9	monogenomic
10199_628	Grand Anse	Dispensaire Bon Samaritain des Roseaux	2016-07-19	male	8.7447	no	TATGCAGATTCCCCTAGCTTG	9	monogenomic
9941_370	Grand Anse	Centre de Santé de Saint-Hélène	2016-06-23	female	6.32991	no	TATCCGGATTCACCACGATTG	10	monogenomic
9939_368	Grand Anse	Centre de Santé de Saint-Hélène	2016-06-23	female	49.1718	no	TATCCGGATTCACCACGATTG	10	monogenomic
9585_H37	Grand Anse	Centre de Santé de Saint-Hélène	2016-04-05	male	3.9781	no	TATCCGGATTCACCACGATTG	10	monogenomic
9911_231	Grand Anse	Centre de Santé de Saint-Hélène	2016-06-28	male	19	no	TATCCGGATTCACCACGATTG	10	monogenomic
9977_406	Grand Anse	Dispensaire Bon Samaritain des Roseaux	2016-06-15	female	7.75359	no	TATCCGGATTCACCACGATTG	10	monogenomic
10090_519	Grand Anse	Dispensaire Bon Samaritain des Roseaux	2016-06-14	male	5.11704	no	TATCCGGATTCACCACGATTG	10	monogenomic
9919_348	Grand Anse	Dispensaire Bon Samaritain des Roseaux	2016-06-13	male	20.282	yes	TATCCGGATTCACCACGATTG	10	monogenomic	Ouest	Pétion-ville	22	2016-05-29
9531_H10	Grand Anse	Dispensaire Bon Samaritain des Roseaux	2016-03-15	male	33.0595	no	TATCCGGATTCACCACGATTG	10	monogenomic
10169_598	Grand Anse	Centre de Santé de Saint-Hélène	2016-07-01	female	19.1403	no	TATGCAGATTCACCTAGCTTG	12	monogenomic
10003_432	Grand Anse	Centre de Santé de Saint-Hélène	2016-06-15	female	n/a	no	TATGCAGATTCACCTAGCTTG	12	monogenomic
10050_479	Grand Anse	Centre de Santé de Saint-Hélène	2016-06-30	male	1.3525	no	TATGCAGATTCACCTAGCTTG	12	monogenomic
10048_477	Grand Anse	Centre de Santé de Saint-Hélène	2016-06-30	male	9.23203	no	TATGCAGATTCACCTAGCTTG	12	monogenomic
9609_H55	Grand Anse	Centre de Santé de Saint-Hélène	2016-04-25	male	14.4778	no	TATGCAGATTCACCTAGCTTG	12	monogenomic
10042_471	Grand Anse	Centre de Santé de Saint-Hélène	2016-06-30	male	54.5736	no	TATGCAGATTCACCTAGCTTG	12	monogenomic
10049_478	Grand Anse	Centre de Santé de Saint-Hélène	2016-06-30	male	64.8268	no	TATGCAGATTCACCTAGCTTG	12	monogenomic
10138_567	Grand Anse	Centre de Santé de Saint-Hélène	2016-07-18	male	12.1916	no	TATGCAGACCAAACAAGCTTG	13	monogenomic
9909_229	Grand Anse	Centre de Santé de Saint-Hélène	2016-06-28	male	34.4531	no	TATGCAGACCAAACAAGCTTG	13	monogenomic
10191_620	Grand Anse	Dispensaire Bon Samaritain des Roseaux	2016-07-20	female	3.18686	no	TATGCAGACCAAACAAGCTTG	13	monogenomic
9525_H04	Grand Anse	Dispensaire Bon Samaritain des Roseaux	2016-03-15	female	n/a	no	TATGCAGACCAAACAAGCTTG	13	monogenomic
9529_H08	Grand Anse	Dispensaire Bon Samaritain des Roseaux	2016-03-15	male	14.8309	no	TATGCAGACCAAACAAGCTTG	13	monogenomic
10089_518	Grand Anse	Dispensaire Bon Samaritain des Roseaux	2016-06-14	male	19.3621	no	TATGCAGACCAAACAAGCTTG	13	monogenomic
9918_347	Grand Anse	Centre de Santé de Saint-Hélène	2016-06-17	female	25.0212	no	TACCCGGATTCCCCAAGATTG	14	monogenomic
10093_522	Grand Anse	Centre de Santé de Saint-Hélène	2016-06-21	female	30.7296	no	TACCCGGATTCCCCAAGATTG	14	monogenomic
9597_H48	Grand Anse	Centre de Santé de Saint-Hélène	2016-04-18	male	11.0253	no	TACCCGGATTCCCCAAGATTG	14	monogenomic
10018_447	Grand Anse	Centre de Santé de Saint-Hélène	2016-06-20	male	19.039	no	TACCCGGATTCCCCAAGATTG	14	monogenomic
9595_H47	Grand Anse	Centre de Santé de Saint-Hélène	2016-04-15	male	45	no	TACCCGGATTCCCCAAGATTG	14	monogenomic
9629_H62	Grand Anse	Centre de Santé de Saint-Hélène	2016-05-06	male	45.4839	no	TACCCGGATTCCCCAAGATTG	14	monogenomic
9921_350	Grand Anse	Dispensaire Bon Samaritain des Roseaux	2016-06-13	male	3.72621	no	TACCCGGATTCCCCAAGATTG	14	monogenomic
9574_H26	Grand Anse	Centre de Santé de Saint-Hélène	2016-03-23	female	16.6352	no	TATCCGGATTCCCCTAGCTTG	15	monogenomic
9581_H33	Grand Anse	Centre de Santé de Saint-Hélène	2016-04-04	female	30.8665	no	TATCCGGATTCCCCTAGCTTG	15	monogenomic
10041_470	Grand Anse	Centre de Santé de Saint-Hélène	2016-06-30	male	3.80835	no	TATCCGGATTCCCCTAGCTTG	15	monogenomic
9945_374	Grand Anse	Centre de Santé de Saint-Hélène	2016-06-16	male	14.0068	no	TATCCGGATTCCCCTAGCTTG	15	monogenomic
10132_561	Grand Anse	Centre de Santé de Saint-Hélène	2016-06-14	male	18.3463	no	TATCCGGATTCCCCTAGCTTG	15	monogenomic
10146_575	Grand Anse	Centre de Santé de Saint-Hélène	2016-07-06	male	20.3915	no	TATCCGGATTCCCCTAGCTTG	15	monogenomic
9573_H25	Grand Anse	Centre de Santé de Saint-Hélène	2016-03-21	male	22.2012	no	TATCCGGATTCCCCTAGCTTG	15	monogenomic
9575_H27	Grand Anse	Centre de Santé de Saint-Hélène	2016-03-28	female	16.3285	no	TATGCAGATCCACCAAGATTG	16	monogenomic
10095_524	Grand Anse	Centre de Santé de Saint-Hélène	2016-06-22	male	15	no	TATGCAGATCCACCAAGATTG	16	monogenomic
9578_H30	Grand Anse	Centre de Santé de Saint-Hélène	2016-03-29	male	26.3463	no	TATGCAGATCCACCAAGATTG	16	monogenomic
10004_433	Grand Anse	Centre de Santé de Saint-Hélène	2016-06-15	male	33.7413	no	TATGCAGATCCACCAAGATTG	16	monogenomic
10019_448	Grand Anse	Centre de Santé de Saint-Hélène	2016-06-20	male	33.9357	no	TATGCAGATCCACCAAGATTG	16	monogenomic
9641_H71	Grand Anse	Centre de Santé de Saint-Hélène	2016-05-16	male	16.9802	no	TATCCGGATCCACTAAGCCTG	17	monogenomic
9645_H75	Grand Anse	Centre de Santé de Saint-Hélène	2016-05-17	male	24.2081	no	TATCCGGATCCACTAAGCCTG	17	monogenomic
10094_523	Grand Anse	Centre de Santé de Saint-Hélène	2016-06-22	male	25.5469	no	TATCCGGATCCACTAAGCCTG	17	monogenomic
9615_H58	Grand Anse	Centre de Santé de Saint-Hélène	2016-04-29	male	60.2163	no	TATCCGGATCCACTAAGCCTG	17	monogenomic
10091_520	Grand Anse	Dispensaire Bon Samaritain des Roseaux	2016-06-14	male	38	no	TATCCGGATCCACTAAGCCTG	17	monogenomic
9978_407	Grand Anse	Dispensaire Bon Samaritain des Roseaux	2016-06-15	male	58	no	TATCCGGATCCACTAAGCCTG	17	monogenomic
9637_H68	Grand Anse	Centre de Santé de Saint-Hélène	2016-05-11	female	43.1786	no	TACGCGGTCTAAATTAGCTTG	20	monogenomic
9523_H02	Grand Anse	Dispensaire Bon Samaritain des Roseaux	2016-03-14	female	24	no	TACGCGGTCTAAATTAGCTTG	20	monogenomic
9536_H13	Grand Anse	Dispensaire Bon Samaritain des Roseaux	2016-06-13	male	24.46	no	TACGCGGTCTAAATTAGCTTG	20	monogenomic
9612_H57	Grand Anse	Centre de Santé de Saint-Hélène	2016-04-26	male	17.7659	no	TATCCAGATCCCCCTAGCTTG	21	monogenomic
9589_H41	Grand Anse	Centre de Santé de Saint-Hélène	2016-04-11	male	24.7858	no	TATCCAGATCCCCCTAGCTTG	21	monogenomic
10085_514	Grand Anse	Dispensaire Bon Samaritain des Roseaux	2016-06-14	male	8.83504	no	TATCCAGATCCCCCTAGCTTG	21	monogenomic
10207_636	Grand Anse	Dispensaire Bon Samaritain des Roseaux	2016-06-15	male	17.911	no	TATCCAGATCCCCCTAGCTTG	21	monogenomic
9580_H32	Grand Anse	Centre de Santé de Saint-Hélène	2016-04-01	female	4.93908	no	TACGCGGATTCCCCTAGCTTG	22	monogenomic
9592_H44	Grand Anse	Centre de Santé de Saint-Hélène	2016-04-14	female	20.6434	no	TACGCGGATTCCCCTAGCTTG	22	monogenomic
9992_421	Grand Anse	Centre de Santé de Saint-Hélène	2016-07-08	female	43.989	no	TACGCGGATTCCCCTAGCTTG	22	monogenomic
9576_H28	Grand Anse	Centre de Santé de Saint-Hélène	2016-03-28	male	53.3415	no	TACGCGGATTCCCCTAGCTTG	22	monogenomic
9954_383	Grand Anse	Centre de Santé de Saint-Hélène	2016-06-27	female	22.2313	no	TATGCAGATTCCCCTAGCCTG	23	monogenomic
10136_565	Grand Anse	Centre de Santé de Saint-Hélène	2016-07-18	male	29.0157	no	TATGCAGATTCCCCTAGCCTG	23	monogenomic
10214_643	Grand Anse	Centre de Santé de Saint-Hélène	2016-07-20	male	33.4784	no	TATGCAGATTCCCCTAGCCTG	23	monogenomic
9989_418	Grand Anse	Centre de Santé de Saint-Hélène	2016-07-05	male	36	no	TATGCAGATTCCCCTAGCCTG	23	monogenomic
9650_H80	Grand Anse	Centre de Santé de Saint-Hélène	2016-05-19	female	11.6112	no	TACGCGGATTCACCAAGACTG	27	monogenomic
9635_H67	Grand Anse	Centre de Santé de Saint-Hélène	2016-05-11	female	21.2101	no	TACGCGGATTCACCAAGACTG	27	monogenomic
9942_371	Grand Anse	Centre de Santé de Saint-Hélène	2016-06-16	male	1.3744	no	TACGCGGATTCACCAAGACTG	27	monogenomic
9594_H46	Grand Anse	Centre de Santé de Saint-Hélène	2016-04-15	male	16.219	no	TACGCGGATTCACCAAGACTG	27	monogenomic
9917_346	Grand Anse	Centre de Santé de Saint-Hélène	2016-06-17	female	45.4292	no	TACCCAGATTAAACAAGCTTG	28	monogenomic
10096_525	Grand Anse	Centre de Santé de Saint-Hélène	2016-06-22	male	24	no	TACCCAGATTAAACAAGCTTG	28	monogenomic
10020_449	Grand Anse	Centre de Santé de Saint-Hélène	2016-06-20	male	50	no	TACCCAGATTAAACAAGCTTG	28	monogenomic
9912_232	Grand Anse	Centre de Santé de Saint-Hélène	2016-06-28	female	17.9603	no	TATCCAGATTCCCCTAGATTG	29	monogenomic
10013_442	Grand Anse	Centre de Santé de Saint-Hélène	2016-06-21	female	51.4689	no	TATCCAGATTCCCCTAGATTG	29	monogenomic
9955_384	Grand Anse	Centre de Santé de Saint-Hélène	2016-06-27	male	21.1034	no	TATCCAGATTCCCCTAGATTG	29	monogenomic
9944_373	Grand Anse	Centre de Santé de Saint-Hélène	2016-06-16	female	18.7433	no	TATGCAGACCCAACAAGCTTG	30	monogenomic
9943_372	Grand Anse	Centre de Santé de Saint-Hélène	2016-06-16	male	4.48734	no	TATGCAGACCCAACAAGCTTG	30	monogenomic
10130_559	Grand Anse	Centre de Santé de Saint-Hélène	2016-06-14	male	17.755	no	TATGCAGACCCAACAAGCTTG	30	monogenomic
9551_H18	Grand Anse	Centre de Santé de Saint-Hélène	2016-03-07	male	25.2457	no	TATGCGGACCCACTTAGCTTG	31	monogenomic
9556_H20	Grand Anse	Centre de Santé de Saint-Hélène	2016-03-10	male	61.4018	no	TATGCGGACCCACTTAGCTTG	31	monogenomic
10145_574	Grand Anse	Centre de Santé de Saint-Hélène	2016-07-06	female	24.7693	no	TATCCGGATTAACTTAGCTTG	33	monogenomic
9640_H70	Grand Anse	Centre de Santé de Saint-Hélène	2016-05-12	female	74.9076	no	TATCCGGATTAACTTAGCTTG	33	monogenomic
9598_H49	Grand Anse	Centre de Santé de Saint-Hélène	2016-04-18	female	10.204	no	TATGCGGATCCCCCTAGCCTG	35	monogenomic
9946_375	Grand Anse	Centre de Santé de Saint-Hélène	2016-06-16	female	46.3436	no	TATGCGGATCCCCCTAGCCTG	35	monogenomic
10135_564	Grand Anse	Centre de Santé de Saint-Hélène	2016-06-14	female	35.9781	no	TATCCGGATCCACTAAGCTTG	36	monogenomic
10131_560	Grand Anse	Centre de Santé de Saint-Hélène	2016-06-14	male	61.0103	no	TATCCGGATCCACTAAGCTTG	36	monogenomic
9976_405	Grand Anse	Dispensaire Bon Samaritain des Roseaux	2016-06-15	female	14.1273	no	TACGCGGATTCCCCAAGCCTG	38	monogenomic
10192_621	Grand Anse	Dispensaire Bon Samaritain des Roseaux	2016-07-20	male	5.00479	no	TACGCGGATTCCCCAAGCCTG	38	monogenomic
10000_429	Grand Anse	Centre de Santé de Saint-Hélène	2016-06-15	female	18.2012	no	TATGCGGATTCCCCTAGCTTG	39	monogenomic
9916_345	Grand Anse	Centre de Santé de Saint-Hélène	2016-06-17	male	22.1875	no	TATGCGGATTCCCCTAGCTTG	39	monogenomic
9537_H14	Grand Anse	Dispensaire Bon Samaritain des Roseaux	2016-06-13	female	6.70773	yes	TATCCAGATCCACCTAGCCTG	42	monogenomic	Grand'Anse	Roseaux	3	2016-06-12
9547_H16	Grand Anse	Dispensaire Bon Samaritain des Roseaux	2016-06-13	male	13.1143	no	TATGCGGACCAAATAAGCTTG	43	monogenomic
9549_H17	Grand Anse	Dispensaire Bon Samaritain des Roseaux	2016-06-13	female	4.89528	yes	TATCCGGATCCCCTTAGACTG	44	monogenomic	Grand'Anse	Roseaux		2016-05-29
9562_H22	Grand Anse	Centre de Santé de Saint-Hélène	2016-03-11	female	0.832307	no	TACGCAGATTACACAAGCTTG	45	monogenomic
9591_H43	Grand Anse	Centre de Santé de Saint-Hélène	2016-04-13	female	7.42779	no	TATCCGGATTCCACTAGCCTG	46	monogenomic
9987_416	Grand Anse	Centre de Santé de Saint-Hélène	2016-07-05	male	54.3354	no	TACGCGGATTAACTAAGATTG	53	monogenomic
9991_420	Grand Anse	Centre de Santé de Saint-Hélène	2016-07-08	male	34.7844	no	TACCCAGATTACCCAAGATTG	54	monogenomic
10123_552	Grand Anse	Centre de Santé de Saint-Hélène	2016-07-12	male	16.4654	no	TATGCAGATCCCCCAAGCCTG	58	monogenomic
10142_571	Grand Anse	Centre de Santé de Saint-Hélène	2016-07-14	male	1.53593	no	TATGCGGACCAAACAAGCCTG	59	monogenomic
9607_H54	Grand Anse	Centre de Santé de Saint-Hélène	2016-04-25	female	19.948	no	TACGCAGATTCACCTAGCTTG	61	monogenomic
9611_H56	Grand Anse	Centre de Santé de Saint-Hélène	2016-04-26	female	51.7563	no	TACCCGGATCCACCTAGCTTG	62	monogenomic
9624_H59	Grand Anse	Centre de Santé de Saint-Hélène	2016-05-05	male	43.4141	no	TATGCGGATTCCACAAGCTTG	63	monogenomic
9639_H69	Grand Anse	Centre de Santé de Saint-Hélène	2016-05-12	female	52	no	TACGCAGATTCACCAAGATTG	64	monogenomic
9915_344	Grand Anse	Centre de Santé de Saint-Hélène	2016-06-17	male	31.0472	no	TACGCGGATTCCCCAAGCTTG	66	monogenomic
9940_369	Grand Anse	Centre de Santé de Saint-Hélène	2016-06-23	female	12.5695	no	TATNCNGATTANCNTAGCNTG	n/a	polygenomic
9937_366	Grand Anse	Centre de Santé de Saint-Hélène	2016-06-24	female	18	no	XACCCNGATTNAACAAGCTTG	n/a	polygenomic
9586_H38	Grand Anse	Centre de Santé de Saint-Hélène	2016-04-05	female	19.217	no	TANNCGGATNCACCAAGNTTG	n/a	polygenomic
10015_444	Grand Anse	Centre de Santé de Saint-Hélène	2016-06-21	female	22.8145	no	TACNCGGATNCACCAAGNNTG	n/a	polygenomic
10179_608	Grand Anse	Centre de Santé de Saint-Hélène	2016-07-04	female	25.1034	no	TATNCNGANCNANCAAGCTTG	n/a	polygenomic
10039_468	Grand Anse	Centre de Santé de Saint-Hélène	2016-06-30	female	27.5537	no	TANNCGGATTCCCTANGCNXG	n/a	polygenomic
9956_385	Grand Anse	Centre de Santé de Saint-Hélène	2016-06-27	female	30.0616	no	TATNCNGATTCCCTTAGCNTG	n/a	polygenomic
9995_424	Grand Anse	Centre de Santé de Saint-Hélène	2016-07-08	female	32.9227	no	TATCXGGATCCACNAAGCNTG	n/a	polygenomic
9577_H29	Grand Anse	Centre de Santé de Saint-Hélène	2016-03-29	female	45.4949	no	TACNCNGATTCACCNAGNTTG	n/a	polygenomic
9603_H51	Grand Anse	Centre de Santé de Saint-Hélène	2016-04-19	male	25.9028	no	TANGCAGTCTAXANTAGCTTG	n/a	polygenomic
9563_H23	Grand Anse	Centre de Santé de Saint-Hélène	2016-03-11	male	30.0972	no	TACNCNGATTNNNCAAGCTTG	n/a	polygenomic
10086_515	Grand Anse	Dispensaire Bon Samaritain des Roseaux	2016-06-14	female	15.7043	no	TACCCNGATTNANCAAGCTTG	n/a	polygenomic
9953_382	Grand Anse	Dispensaire Bon Samaritain des Roseaux	2016-06-16	female	26.7981	no	TANGCNGACCAAATAAGCTTG	n/a	polygenomic
9948_377	Grand Anse	Dispensaire Bon Samaritain des Roseaux	2016-06-16	female	38.1821	no	TACCCGGANCCACNXANCNXG	n/a	polygenomic
10190_619	Grand Anse	Dispensaire Bon Samaritain des Roseaux	2016-07-20	female	66.2724	no	TACCCGGATNCXCNAAGCTTG	n/a	polygenomic
9975_404	Grand Anse	Dispensaire Bon Samaritain des Roseaux	2016-10-15	male	13.3279	no	TANCCGGATCCNCCAAGCNTG	n/a	polygenomic
9920_349	Grand Anse	Dispensaire Bon Samaritain des Roseaux	2016-06-13	male	31.0773	no	TANNCNGANNAANCAAGNTXG	n/a	polygenomic
9868_188	Nippes	Centre de Santé d'Arnaud	2016-05-23	female	2.08077	no	TATCCGGATCAACCTAGCCTG	1	monogenomic
9785_282	Nippes	Centre de Santé d'Arnaud	2016-04-03	female	2.28884	no	TATCCGGATCAACCTAGCCTG	1	monogenomic
9870_190	Nippes	Centre de Santé d'Arnaud	2016-05-24	female	4.02464	no	TATCCGGATCAACCTAGCCTG	1	monogenomic
9812_309	Nippes	Centre de Santé d'Arnaud	2016-04-29	female	4.86242	no	TATCCGGATCAACCTAGCCTG	1	monogenomic
9896_216	Nippes	Centre de Santé d'Arnaud	2016-06-08	female	5.12799	no	TATCCGGATCAACCTAGCCTG	1	monogenomic
9872_192	Nippes	Centre de Santé d'Arnaud	2016-05-24	female	5.21287	no	TATCCGGATCAACCTAGCCTG	1	monogenomic
9873_193	Nippes	Centre de Santé d'Arnaud	2016-05-24	female	6	no	TATCCGGATCAACCTAGCCTG	1	monogenomic
9808_305	Nippes	Centre de Santé d'Arnaud	2016-04-25	female	6.05065	no	TATCCGGATCAACCTAGCCTG	1	monogenomic
9867_187	Nippes	Centre de Santé d'Arnaud	2016-05-23	female	6.8282	no	TATCCGGATCAACCTAGCCTG	1	monogenomic
9814_311	Nippes	Centre de Santé d'Arnaud	2016-04-30	female	7	no	TATCCGGATCAACCTAGCCTG	1	monogenomic
9774_271	Nippes	Centre de Santé d'Arnaud	2016-03-27	female	8.55578	no	TATCCGGATCAACCTAGCCTG	1	monogenomic
9791_288	Nippes	Centre de Santé d'Arnaud	2016-04-06	female	9.08966	no	TATCCGGATCAACCTAGCCTG	1	monogenomic
9882_202	Nippes	Centre de Santé d'Arnaud	2016-05-30	female	9.48665	no	TATCCGGATCAACCTAGCCTG	1	monogenomic
10183_612	Nippes	Centre de Santé d'Arnaud	2016-06-30	female	10	no	TATCCGGATCAACCTAGCCTG	1	monogenomic
9823_320	Nippes	Centre de Santé d'Arnaud	2016-05-05	female	10.6092	no	TATCCGGATCAACCTAGCCTG	1	monogenomic
9875_195	Nippes	Centre de Santé d'Arnaud	2016-05-24	female	11	no	TATCCGGATCAACCTAGCCTG	1	monogenomic
10098_527	Nippes	Centre de Santé d'Arnaud	2016-07-04	female	12	no	TATCCGGATCAACCTAGCCTG	1	monogenomic
9879_199	Nippes	Centre de Santé d'Arnaud	2016-05-25	female	12.3997	no	TATCCGGATCAACCTAGCCTG	1	monogenomic
9871_191	Nippes	Centre de Santé d'Arnaud	2016-05-24	female	12.4381	no	TATCCGGATCAACCTAGCCTG	1	monogenomic
9766_263	Nippes	Centre de Santé d'Arnaud	2016-03-20	female	12.9911	no	TATCCGGATCAACCTAGCCTG	1	monogenomic
9775_272	Nippes	Centre de Santé d'Arnaud	2016-03-28	female	14	no	TATCCGGATCAACCTAGCCTG	1	monogenomic
10128_557	Nippes	Centre de Santé d'Arnaud	2016-07-11	female	14.8638	no	TATCCGGATCAACCTAGCCTG	1	monogenomic
9788_285	Nippes	Centre de Santé d'Arnaud	2016-04-05	female	14.9131	no	TATCCGGATCAACCTAGCCTG	1	monogenomic
9891_211	Nippes	Centre de Santé d'Arnaud	2016-06-06	female	14.9541	no	TATCCGGATCAACCTAGCCTG	1	monogenomic
9828_325	Nippes	Centre de Santé d'Arnaud	2016-05-09	female	15.2033	no	TATCCGGATCAACCTAGCCTG	1	monogenomic
9852_172	Nippes	Centre de Santé d'Arnaud	2016-05-15	female	16	no	TATCCGGATCAACCTAGCCTG	1	monogenomic
9861_181	Nippes	Centre de Santé d'Arnaud	2016-05-18	female	16	no	TATCCGGATCAACCTAGCCTG	1	monogenomic
9886_206	Nippes	Centre de Santé d'Arnaud	2016-06-03	female	16.4928	no	TATCCGGATCAACCTAGCCTG	1	monogenomic
9850_170	Nippes	Centre de Santé d'Arnaud	2016-05-15	female	16.6598	no	TATCCGGATCAACCTAGCCTG	1	monogenomic
9786_283	Nippes	Centre de Santé d'Arnaud	2016-04-04	female	17.9329	no	TATCCGGATCAACCTAGCCTG	1	monogenomic
10177_606	Nippes	Centre de Santé d'Arnaud	2016-06-28	female	18.3162	no	TATCCGGATCAACCTAGCCTG	1	monogenomic
9800_297	Nippes	Centre de Santé d'Arnaud	2016-04-17	female	18.694	no	TATCCGGATCAACCTAGCCTG	1	monogenomic
10181_610	Nippes	Centre de Santé d'Arnaud	2016-06-30	female	18.872	no	TATCCGGATCAACCTAGCCTG	1	monogenomic
9856_176	Nippes	Centre de Santé d'Arnaud	2016-05-16	female	19.2909	no	TATCCGGATCAACCTAGCCTG	1	monogenomic
9849_169	Nippes	Centre de Santé d'Arnaud	2016-05-14	female	19.5236	no	TATCCGGATCAACCTAGCCTG	1	monogenomic
9809_306	Nippes	Centre de Santé d'Arnaud	2016-04-27	female	19.5455	no	TATCCGGATCAACCTAGCCTG	1	monogenomic
9845_165	Nippes	Centre de Santé d'Arnaud	2016-05-13	female	20	no	TATCCGGATCAACCTAGCCTG	1	monogenomic
9777_274	Nippes	Centre de Santé d'Arnaud	2016-03-28	female	20.1478	no	TATCCGGATCAACCTAGCCTG	1	monogenomic
9801_298	Nippes	Centre de Santé d'Arnaud	2016-04-18	female	20.3066	no	TATCCGGATCAACCTAGCCTG	1	monogenomic
9843_163	Nippes	Centre de Santé d'Arnaud	2016-05-13	female	20.3587	no	TATCCGGATCAACCTAGCCTG	1	monogenomic
9833_153	Nippes	Centre de Santé d'Arnaud	2016-05-10	female	20.7611	no	TATCCGGATCAACCTAGCCTG	1	monogenomic
10059_488	Nippes	Centre de Santé d'Arnaud	2016-06-27	female	21.117	no	TATCCGGATCAACCTAGCCTG	1	monogenomic
9771_268	Nippes	Centre de Santé d'Arnaud	2016-03-23	female	21.5031	no	TATCCGGATCAACCTAGCCTG	1	monogenomic
10193_622	Nippes	Centre de Santé d'Arnaud	2016-07-02	female	21.8125	no	TATCCGGATCAACCTAGCCTG	1	monogenomic
9784_281	Nippes	Centre de Santé d'Arnaud	2016-04-03	female	21.9904	no	TATCCGGATCAACCTAGCCTG	1	monogenomic
9837_157	Nippes	Centre de Santé d'Arnaud	2016-05-11	female	22.0726	no	TATCCGGATCAACCTAGCCTG	1	monogenomic
10151_580	Nippes	Centre de Santé d'Arnaud	2016-07-25	female	23	no	TATCCGGATCAACCTAGCCTG	1	monogenomic
9799_296	Nippes	Centre de Santé d'Arnaud	2016-04-15	female	23.0472	no	TATCCGGATCAACCTAGCCTG	1	monogenomic
9802_299	Nippes	Centre de Santé d'Arnaud	2016-04-18	female	23.1321	no	TATCCGGATCAACCTAGCCTG	1	monogenomic
10185_614	Nippes	Centre de Santé d'Arnaud	2016-06-30	female	23.4689	no	TATCCGGATCAACCTAGCCTG	1	monogenomic
9840_160	Nippes	Centre de Santé d'Arnaud	2016-05-13	female	23.6578	no	TATCCGGATCAACCTAGCCTG	1	monogenomic
10099_528	Nippes	Centre de Santé d'Arnaud	2016-07-04	female	24	no	TATCCGGATCAACCTAGCCTG	1	monogenomic
10060_489	Nippes	Centre de Santé d'Arnaud	2016-06-27	female	24.4271	no	TATCCGGATCAACCTAGCCTG	1	monogenomic
9782_279	Nippes	Centre de Santé d'Arnaud	2016-04-01	female	25	no	TATCCGGATCAACCTAGCCTG	1	monogenomic
10196_625	Nippes	Centre de Santé d'Arnaud	2016-06-23	female	26.0506	no	TATCCGGATCAACCTAGCCTG	1	monogenomic
10149_578	Nippes	Centre de Santé d'Arnaud	2016-07-22	female	26.7461	no	TATCCGGATCAACCTAGCCTG	1	monogenomic
9804_301	Nippes	Centre de Santé d'Arnaud	2016-04-21	female	27.0116	no	TATCCGGATCAACCTAGCCTG	1	monogenomic
9897_217	Nippes	Centre de Santé d'Arnaud	2016-06-09	female	27.3676	no	TATCCGGATCAACCTAGCCTG	1	monogenomic
9857_177	Nippes	Centre de Santé d'Arnaud	2016-05-16	female	27.4415	no	TATCCGGATCAACCTAGCCTG	1	monogenomic
9820_317	Nippes	Centre de Santé d'Arnaud	2016-05-03	female	27.6605	no	TATCCGGATCAACCTAGCCTG	1	monogenomic
10126_555	Nippes	Centre de Santé d'Arnaud	2016-06-22	female	27.7974	no	TATCCGGATCAACCTAGCCTG	1	monogenomic
9798_295	Nippes	Centre de Santé d'Arnaud	2016-04-15	female	27.9343	no	TATCCGGATCAACCTAGCCTG	1	monogenomic
9851_171	Nippes	Centre de Santé d'Arnaud	2016-05-15	female	28.1205	no	TATCCGGATCAACCTAGCCTG	1	monogenomic
9825_322	Nippes	Centre de Santé d'Arnaud	2016-05-06	female	28.7447	no	TATCCGGATCAACCTAGCCTG	1	monogenomic
9789_286	Nippes	Centre de Santé d'Arnaud	2016-04-05	female	28.9528	no	TATCCGGATCAACCTAGCCTG	1	monogenomic
10195_624	Nippes	Centre de Santé d'Arnaud	2016-06-23	female	30.527	no	TATCCGGATCAACCTAGCCTG	1	monogenomic
9769_266	Nippes	Centre de Santé d'Arnaud	2016-03-22	female	30.5708	no	TATCCGGATCAACCTAGCCTG	1	monogenomic
9838_158	Nippes	Centre de Santé d'Arnaud	2016-05-12	female	31.0363	no	TATCCGGATCAACCTAGCCTG	1	monogenomic
10063_492	Nippes	Centre de Santé d'Arnaud	2016-06-27	female	31.4278	no	TATCCGGATCAACCTAGCCTG	1	monogenomic
9793_290	Nippes	Centre de Santé d'Arnaud	2016-04-10	female	32.8487	no	TATCCGGATCAACCTAGCCTG	1	monogenomic
10016_445	Nippes	Centre de Santé d'Arnaud	2016-07-12	female	33.4538	no	TATCCGGATCAACCTAGCCTG	1	monogenomic
9839_159	Nippes	Centre de Santé d'Arnaud	2016-05-12	female	34.4613	no	TATCCGGATCAACCTAGCCTG	1	monogenomic
9890_210	Nippes	Centre de Santé d'Arnaud	2016-06-06	female	36.7255	no	TATCCGGATCAACCTAGCCTG	1	monogenomic
9846_166	Nippes	Centre de Santé d'Arnaud	2016-05-14	female	37.1855	no	TATCCGGATCAACCTAGCCTG	1	monogenomic
9806_303	Nippes	Centre de Santé d'Arnaud	2016-04-22	female	38.3244	no	TATCCGGATCAACCTAGCCTG	1	monogenomic
10106_535	Nippes	Centre de Santé d'Arnaud	2016-07-20	female	39.1704	no	TATCCGGATCAACCTAGCCTG	1	monogenomic
9821_318	Nippes	Centre de Santé d'Arnaud	2016-05-04	female	39.5044	no	TATCCGGATCAACCTAGCCTG	1	monogenomic
9794_291	Nippes	Centre de Santé d'Arnaud	2016-04-11	female	40.4819	no	TATCCGGATCAACCTAGCCTG	1	monogenomic
10213_642	Nippes	Centre de Santé d'Arnaud	2016-07-16	female	40.5667	no	TATCCGGATCAACCTAGCCTG	1	monogenomic
9860_180	Nippes	Centre de Santé d'Arnaud	2016-05-11	female	42	no	TATCCGGATCAACCTAGCCTG	1	monogenomic
9796_293	Nippes	Centre de Santé d'Arnaud	2016-04-12	female	42.8255	no	TATCCGGATCAACCTAGCCTG	1	monogenomic
9844_164	Nippes	Centre de Santé d'Arnaud	2016-05-13	female	43.3621	no	TATCCGGATCAACCTAGCCTG	1	monogenomic
9834_154	Nippes	Centre de Santé d'Arnaud	2016-05-10	female	46	no	TATCCGGATCAACCTAGCCTG	1	monogenomic
9874_194	Nippes	Centre de Santé d'Arnaud	2016-05-24	female	48	no	TATCCGGATCAACCTAGCCTG	1	monogenomic
10143_572	Nippes	Centre de Santé d'Arnaud	2016-07-15	female	48.7392	no	TATCCGGATCAACCTAGCCTG	1	monogenomic
9858_178	Nippes	Centre de Santé d'Arnaud	2016-06-17	female	49	no	TATCCGGATCAACCTAGCCTG	1	monogenomic
9811_308	Nippes	Centre de Santé d'Arnaud	2016-04-28	female	54	no	TATCCGGATCAACCTAGCCTG	1	monogenomic
9829_326	Nippes	Centre de Santé d'Arnaud	2016-05-09	female	55	no	TATCCGGATCAACCTAGCCTG	1	monogenomic
9899_219	Nippes	Centre de Santé d'Arnaud	2016-06-13	female	55.0938	no	TATCCGGATCAACCTAGCCTG	1	monogenomic
10150_579	Nippes	Centre de Santé d'Arnaud	2016-07-24	female	55.2553	no	TATCCGGATCAACCTAGCCTG	1	monogenomic
10129_558	Nippes	Centre de Santé d'Arnaud	2016-07-11	female	57.2841	no	TATCCGGATCAACCTAGCCTG	1	monogenomic
9767_264	Nippes	Centre de Santé d'Arnaud	2016-03-21	female	59.0171	no	TATCCGGATCAACCTAGCCTG	1	monogenomic
9810_307	Nippes	Centre de Santé d'Arnaud	2016-04-28	female	60	no	TATCCGGATCAACCTAGCCTG	1	monogenomic
9900_220	Nippes	Centre de Santé d'Arnaud	2016-06-14	female	60.9966	no	TATCCGGATCAACCTAGCCTG	1	monogenomic
10206_635	Nippes	Centre de Santé d'Arnaud	2016-06-20	female	62	no	TATCCGGATCAACCTAGCCTG	1	monogenomic
9859_179	Nippes	Centre de Santé d'Arnaud	2016-05-17	female	63	no	TATCCGGATCAACCTAGCCTG	1	monogenomic
10144_573	Nippes	Centre de Santé d'Arnaud	2016-07-15	female	72	no	TATCCGGATCAACCTAGCCTG	1	monogenomic
9776_273	Nippes	Centre de Santé d'Arnaud	2016-03-28	female	n/a	no	TATCCGGATCAACCTAGCCTG	1	monogenomic
9779_276	Nippes	Centre de Santé d'Arnaud	2016-03-28	female	n/a	no	TATCCGGATCAACCTAGCCTG	1	monogenomic
9862_182	Nippes	Centre de Santé d'Arnaud	2016-05-19	female	n/a	no	TATCCGGATCAACCTAGCCTG	1	monogenomic
9865_185	Nippes	Centre de Santé d'Arnaud	2016-05-20	female	n/a	no	TATCCGGATCAACCTAGCCTG	1	monogenomic
9880_200	Nippes	Centre de Santé d'Arnaud	2016-05-25	female	n/a	no	TATCCGGATCAACCTAGCCTG	1	monogenomic
9803_300	Nippes	Centre de Santé d'Arnaud	2016-04-19	male	3.61123	no	TATCCGGATCAACCTAGCCTG	1	monogenomic
9836_156	Nippes	Centre de Santé d'Arnaud	2016-05-11	male	4.94456	no	TATCCGGATCAACCTAGCCTG	1	monogenomic
9773_270	Nippes	Centre de Santé d'Arnaud	2016-03-27	male	6.5462	no	TATCCGGATCAACCTAGCCTG	1	monogenomic
10215_644	Nippes	Centre de Santé d'Arnaud	2016-06-24	male	7	no	TATCCGGATCAACCTAGCCTG	1	monogenomic
9893_213	Nippes	Centre de Santé d'Arnaud	2016-06-07	male	8	no	TATCCGGATCAACCTAGCCTG	1	monogenomic
9768_265	Nippes	Centre de Santé d'Arnaud	2016-03-21	male	8.05202	no	TATCCGGATCAACCTAGCCTG	1	monogenomic
9835_155	Nippes	Centre de Santé d'Arnaud	2016-05-11	male	10.4312	no	TATCCGGATCAACCTAGCCTG	1	monogenomic
10097_526	Nippes	Centre de Santé d'Arnaud	2016-07-05	male	11.9288	no	TATCCGGATCAACCTAGCCTG	1	monogenomic
9842_162	Nippes	Centre de Santé d'Arnaud	2016-05-13	male	13	no	TATCCGGATCAACCTAGCCTG	1	monogenomic
10105_534	Nippes	Centre de Santé d'Arnaud	2016-07-08	male	15.1595	no	TATCCGGATCAACCTAGCCTG	1	monogenomic
10061_490	Nippes	Centre de Santé d'Arnaud	2016-06-27	male	15.9562	no	TATCCGGATCAACCTAGCCTG	1	monogenomic
9790_287	Nippes	Centre de Santé d'Arnaud	2016-04-05	male	16.1314	no	TATCCGGATCAACCTAGCCTG	1	monogenomic
9877_197	Nippes	Centre de Santé d'Arnaud	2016-05-25	male	16.2437	no	TATCCGGATCAACCTAGCCTG	1	monogenomic
10182_611	Nippes	Centre de Santé d'Arnaud	2016-06-30	male	16.2519	no	TATCCGGATCAACCTAGCCTG	1	monogenomic
10217_646	Nippes	Centre de Santé d'Arnaud	2016-06-24	male	16.5175	no	TATCCGGATCAACCTAGCCTG	1	monogenomic
9847_167	Nippes	Centre de Santé d'Arnaud	2016-05-14	male	16.7611	no	TATCCGGATCAACCTAGCCTG	1	monogenomic
10148_577	Nippes	Centre de Santé d'Arnaud	2016-07-18	male	17.6564	no	TATCCGGATCAACCTAGCCTG	1	monogenomic
10017_446	Nippes	Centre de Santé d'Arnaud	2016-07-12	male	21.8919	no	TATCCGGATCAACCTAGCCTG	1	monogenomic
10062_491	Nippes	Centre de Santé d'Arnaud	2016-06-27	male	22.5927	no	TATCCGGATCAACCTAGCCTG	1	monogenomic
9772_269	Nippes	Centre de Santé d'Arnaud	2016-03-24	male	22.6995	no	TATCCGGATCAACCTAGCCTG	1	monogenomic
9887_207	Nippes	Centre de Santé d'Arnaud	2016-06-05	male	22.8994	no	TATCCGGATCAACCTAGCCTG	1	monogenomic
9895_215	Nippes	Centre de Santé d'Arnaud	2016-06-08	male	22.987	no	TATCCGGATCAACCTAGCCTG	1	monogenomic
9888_208	Nippes	Centre de Santé d'Arnaud	2016-06-05	male	24.8214	no	TATCCGGATCAACCTAGCCTG	1	monogenomic
9781_278	Nippes	Centre de Santé d'Arnaud	2016-03-29	male	26.2888	no	TATCCGGATCAACCTAGCCTG	1	monogenomic
9750_150	Nippes	Centre de Santé d'Arnaud	2016-03-11	male	27.0089	no	TATCCGGATCAACCTAGCCTG	1	monogenomic
10127_556	Nippes	Centre de Santé d'Arnaud	2016-06-22	male	27.4333	no	TATCCGGATCAACCTAGCCTG	1	monogenomic
9797_294	Nippes	Centre de Santé d'Arnaud	2016-04-14	male	27.9398	no	TATCCGGATCAACCTAGCCTG	1	monogenomic
10216_645	Nippes	Centre de Santé d'Arnaud	2016-06-24	male	31	no	TATCCGGATCAACCTAGCCTG	1	monogenomic
10102_531	Nippes	Centre de Santé d'Arnaud	2016-06-21	male	31.7016	no	TATCCGGATCAACCTAGCCTG	1	monogenomic
9848_168	Nippes	Centre de Santé d'Arnaud	2016-05-14	male	33.1499	no	TATCCGGATCAACCTAGCCTG	1	monogenomic
9869_189	Nippes	Centre de Santé d'Arnaud	2016-05-23	male	34.924	no	TATCCGGATCAACCTAGCCTG	1	monogenomic
9813_310	Nippes	Centre de Santé d'Arnaud	2016-04-30	male	37	no	TATCCGGATCAACCTAGCCTG	1	monogenomic
9853_173	Nippes	Centre de Santé d'Arnaud	2016-05-05	male	37.2649	no	TATCCGGATCAACCTAGCCTG	1	monogenomic
9783_280	Nippes	Centre de Santé d'Arnaud	2016-04-03	male	42.5353	no	TATCCGGATCAACCTAGCCTG	1	monogenomic
10209_638	Nippes	Centre de Santé d'Arnaud	2016-06-19	male	48.1834	no	TATCCGGATCAACCTAGCCTG	1	monogenomic
9876_196	Nippes	Centre de Santé d'Arnaud	2016-05-24	male	50	no	TATCCGGATCAACCTAGCCTG	1	monogenomic
9816_313	Nippes	Centre de Santé d'Arnaud	2016-05-02	male	52.3368	no	TATCCGGATCAACCTAGCCTG	1	monogenomic
10184_613	Nippes	Centre de Santé d'Arnaud	2016-06-30	male	54	no	TATCCGGATCAACCTAGCCTG	1	monogenomic
9770_267	Nippes	Centre de Santé d'Arnaud	2016-03-22	male	56	no	TATCCGGATCAACCTAGCCTG	1	monogenomic
9822_319	Nippes	Centre de Santé d'Arnaud	2016-05-04	male	57.8371	no	TATCCGGATCAACCTAGCCTG	1	monogenomic
10125_554	Nippes	Centre de Santé d'Arnaud	2016-06-22	male	58	no	TATCCGGATCAACCTAGCCTG	1	monogenomic
9883_203	Nippes	Centre de Santé d'Arnaud	2016-06-01	male	60	no	TATCCGGATCAACCTAGCCTG	1	monogenomic
10194_623	Nippes	Centre de Santé d'Arnaud	2016-07-03	male	63	no	TATCCGGATCAACCTAGCCTG	1	monogenomic
9901_221	Nippes	Centre de Santé d'Arnaud	2016-06-15	male	68	no	TATCCGGATCAACCTAGCCTG	1	monogenomic
9889_209	Nippes	Centre de Santé d'Arnaud	2016-06-03	male	71.0938	no	TATCCGGATCAACCTAGCCTG	1	monogenomic
9826_323	Nippes	Centre de Santé d'Arnaud	2016-05-08	male	77	no	TATCCGGATCAACCTAGCCTG	1	monogenomic
9863_183	Nippes	Centre de Santé d'Arnaud	2016-05-19	male	n/a	no	TATCCGGATCAACCTAGCCTG	1	monogenomic
9841_161	Nippes	Centre de Santé d'Arnaud	2016-05-13	n/a	n/a	no	TATCCGGATCAACCTAGCCTG	1	monogenomic
9762_259	Nippes	Centre de Santé d'Arnaud	2016-05-17	female	25.2539	no	CATGCAGATTCCCTTAGCTTG	3	monogenomic
9761_258	Nippes	Centre de Santé d'Arnaud	2016-03-16	female	58.6667	no	CATGCAGATTCCCTTAGCTTG	3	monogenomic
9757_254	Nippes	Centre de Santé d'Arnaud	2016-03-24	female	4.75017	no	CACGCAGATTCCCCTAGCCTG	4	monogenomic
9765_262	Nippes	Centre de Santé d'Arnaud	2016-03-19	female	33.7878	no	CACGCAGATTCCCCTAGCCTG	4	monogenomic
9764_261	Nippes	Centre de Santé d'Arnaud	2016-03-18	female	48.0274	no	CACGCAGATTCCCCTAGCCTG	4	monogenomic
9763_260	Nippes	Centre de Santé d'Arnaud	2016-03-17	female	n/a	no	CACGCAGATTCCCCTAGCCTG	4	monogenomic
9754_251	Nippes	Centre de Santé d'Arnaud	2016-03-14	female	33.4921	no	TATCCGGACCCACCTCACTTG	5	monogenomic
9756_253	Nippes	Centre de Santé d'Arnaud	2016-03-15	male	19.4552	no	TATCCGGACCCACCTCACTTG	5	monogenomic
9760_257	Nippes	Centre de Santé d'Arnaud	2016-03-16	female	43.4114	no	TACCCGGATTCCCCTAGCCTG	6	monogenomic
9759_256	Nippes	Centre de Santé d'Arnaud	2016-03-16	female	3.83573	no	TACGCAGATTCCACTAGCTTG	8	monogenomic
9752_249	Nippes	Centre de Santé d'Arnaud	2016-03-14	female	6.18754	no	TATGCAGATTCCCCTAGCTTG	9	monogenomic
9827_324	Nippes	Centre de Santé d'Arnaud	2016-05-08	female	14.4668	no	TATCCGGATCAACCTCGCCTG	11	monogenomic
9885_205	Nippes	Centre de Santé d'Arnaud	2016-06-03	female	19.0938	no	TATCCGGATCAACCTCGCCTG	11	monogenomic
9815_312	Nippes	Centre de Santé d'Arnaud	2016-05-01	female	21.5113	no	TATCCGGATCAACCTCGCCTG	11	monogenomic
9824_321	Nippes	Centre de Santé d'Arnaud	2016-05-05	female	22.6448	no	TATCCGGATCAACCTCGCCTG	11	monogenomic
9817_314	Nippes	Centre de Santé d'Arnaud	2016-05-02	female	n/a	no	TATCCGGATCAACCTCGCCTG	11	monogenomic
9832_152	Nippes	Centre de Santé d'Arnaud	2016-05-10	male	28.8871	no	TATCCGGATCAACCTCGCCTG	11	monogenomic
9892_212	Nippes	Centre de Santé d'Arnaud	2016-06-07	male	32.5366	no	TATCCGGATCAACCTCGCCTG	11	monogenomic
9792_289	Nippes	Centre de Santé d'Arnaud	2016-04-07	male	66	no	TATCCGGATCAACCTCGCCTG	11	monogenomic
9758_255	Nippes	Centre de Santé d'Arnaud	2016-03-15	female	41.5031	no	TACGCAGACCCAACTCACTTG	24	monogenomic
9751_248	Nippes	Centre de Santé d'Arnaud	2016-03-11	female	16.3012	no	TACCCGGANNCCCCXNNCNTG	n/a	polygenomic
9755_252	Nippes	Centre de Santé d'Arnaud	2016-03-14	male	20.3039	no	TATCCNGATNNACCTAGNNXG	n/a	polygenomic
9753_250	Nippes	Centre de Santé d'Arnaud	2016-03-14	male	57.3087	no	TATCCNGATCAACCTAGCNXG	n/a	polygenomic
9744_337	Sud	Centre de Santé de Les Anglais	2016-05-04	female	9.41547	no	TATCCGGATCAACCTAGCCTG	1	monogenomic
9745_336	Sud	Centre de Santé de Les Anglais	2016-05-04	female	12	no	TATCCGGATCAACCTAGCCTG	1	monogenomic
9735_333	Sud	Centre de Santé de Les Anglais	2016-04-28	female	12.4381	no	TATCCGGATCAACCTAGCCTG	1	monogenomic
9743_338	Sud	Centre de Santé de Les Anglais	2016-05-03	female	15.4908	no	TATCCGGATCAACCTAGCCTG	1	monogenomic
9741_340	Sud	Centre de Santé de Les Anglais	2016-05-02	female	25.7139	no	TATCCGGATCAACCTAGCCTG	1	monogenomic
9748_334	Sud	Centre de Santé de Les Anglais	2016-05-05	female	53.6454	no	TATCCGGATCAACCTAGCCTG	1	monogenomic
9732_330	Sud	Centre de Santé de Les Anglais	2016-04-26	male	31.4743	no	TATCCGGATCAACCTAGCCTG	1	monogenomic
9731_329	Sud	Centre de Santé de Les Anglais	2016-04-26	male	35.9671	no	TATCCGGATCAACCTAGCCTG	1	monogenomic
10204_633	Sud	Centre de Santé de Les Anglais	2016-06-20	male	39	no	TATCCGGATCCACCAAGCTTG	2	monogenomic
9686_H111	Sud	Centre de Santé de Les Anglais	2016-03-22	female	1.97947	no	CATGCAGATTCCCTTAGCTTG	3	monogenomic
10056_485	Sud	Centre de Santé de Les Anglais	2016-07-15	female	4	no	CATGCAGATTCCCTTAGCTTG	3	monogenomic
10076_505	Sud	Centre de Santé de Les Anglais	2016-07-13	female	8.55305	no	CATGCAGATTCCCTTAGCTTG	3	monogenomic
9665_H93	Sud	Centre de Santé de Les Anglais	2016-03-14	female	17.2539	no	CATGCAGATTCCCTTAGCTTG	3	monogenomic
10167_596	Sud	Centre de Santé de Les Anglais	2016-07-19	female	19.3402	no	CATGCAGATTCCCTTAGCTTG	3	monogenomic
9663_H91	Sud	Centre de Santé de Les Anglais	2016-03-14	female	19.9425	no	CATGCAGATTCCCTTAGCTTG	3	monogenomic
9684_H109	Sud	Centre de Santé de Les Anglais	2016-03-20	female	26	no	CATGCAGATTCCCTTAGCTTG	3	monogenomic
9689_H113	Sud	Centre de Santé de Les Anglais	2016-03-28	female	33.514	no	CATGCAGATTCCCTTAGCTTG	3	monogenomic
9710_H127	Sud	Centre de Santé de Les Anglais	2016-04-11	female	37.4456	no	CATGCAGATTCCCTTAGCTTG	3	monogenomic
9737_144	Sud	Centre de Santé de Les Anglais	2016-04-29	female	39.0253	no	CATGCAGATTCCCTTAGCTTG	3	monogenomic
10077_506	Sud	Centre de Santé de Les Anglais	2016-07-13	female	49.7632	no	CATGCAGATTCCCTTAGCTTG	3	monogenomic
9672_H98	Sud	Centre de Santé de Les Anglais	2016-03-16	female	50	no	CATGCAGATTCCCTTAGCTTG	3	monogenomic
10171_600	Sud	Centre de Santé de Les Anglais	2016-07-08	female	53.4538	no	CATGCAGATTCCCTTAGCTTG	3	monogenomic
9661_H89	Sud	Centre de Santé de Les Anglais	2016-03-14	female	58	no	CATGCAGATTCCCTTAGCTTG	3	monogenomic
9693_H116	Sud	Centre de Santé de Les Anglais	2016-03-28	male	3.42779	no	CATGCAGATTCCCTTAGCTTG	3	monogenomic
9695_H118	Sud	Centre de Santé de Les Anglais	2016-03-30	male	8.47091	no	CATGCAGATTCCCTTAGCTTG	3	monogenomic
10011_440	Sud	Centre de Santé de Les Anglais	2016-06-23	male	14.9021	no	CATGCAGATTCCCTTAGCTTG	3	monogenomic
10023_452	Sud	Centre de Santé de Les Anglais	2016-06-28	male	14.9678	no	CATGCAGATTCCCTTAGCTTG	3	monogenomic
9659_H87	Sud	Centre de Santé de Les Anglais	2016-03-11	male	17.18	no	CATGCAGATTCCCTTAGCTTG	3	monogenomic
9998_427	Sud	Centre de Santé de Les Anglais	2016-06-27	male	17.7303	no	CATGCAGATTCCCTTAGCTTG	3	monogenomic
9969_398	Sud	Centre de Santé de Les Anglais	2016-06-24	male	20.1205	no	CATGCAGATTCCCTTAGCTTG	3	monogenomic
9662_H90	Sud	Centre de Santé de Les Anglais	2016-03-14	male	25.2348	no	CATGCAGATTCCCTTAGCTTG	3	monogenomic
10154_583	Sud	Centre de Santé de Les Anglais	2016-06-16	male	32.5503	no	CATGCAGATTCCCTTAGCTTG	3	monogenomic
9679_H105	Sud	Centre de Santé de Les Anglais	2016-03-18	male	36	no	CATGCAGATTCCCTTAGCTTG	3	monogenomic
9996_425	Sud	Centre de Santé de Les Anglais	2016-06-27	male	37.2019	no	CATGCAGATTCCCTTAGCTTG	3	monogenomic
10221_650	Sud	Centre de Santé de Les Anglais	2016-07-25	male	49.3498	no	CATGCAGATTCCCTTAGCTTG	3	monogenomic
9972_401	Sud	Centre de Santé de Les Anglais	2016-06-24	male	54.7871	no	CATGCAGATTCCCTTAGCTTG	3	monogenomic
9660_H88	Sud	Centre de Santé de Les Anglais	2016-03-14	male	56	no	CATGCAGATTCCCTTAGCTTG	3	monogenomic
9664_H92	Sud	Centre de Santé de Les Anglais	2016-03-14	male	57	no	CATGCAGATTCCCTTAGCTTG	3	monogenomic
10058_487	Sud	Centre de Santé de Les Anglais	2016-07-15	male	n/a	no	CATGCAGATTCCCTTAGCTTG	3	monogenomic
9997_426	Sud	Centre de Santé de Les Anglais	2016-06-27	female	0.427105	no	CACGCAGATTCCCCTAGCCTG	4	monogenomic
10075_504	Sud	Centre de Santé de Les Anglais	2016-07-13	female	4.33676	no	CACGCAGATTCCCCTAGCCTG	4	monogenomic
9675_H101	Sud	Centre de Santé de Les Anglais	2016-03-18	female	5.36893	no	CACGCAGATTCCCCTAGCCTG	4	monogenomic
9682_H107	Sud	Centre de Santé de Les Anglais	2016-03-20	female	8.36687	no	CACGCAGATTCCCCTAGCCTG	4	monogenomic
9669_H95	Sud	Centre de Santé de Les Anglais	2016-03-15	female	10.4695	no	CACGCAGATTCCCCTAGCCTG	4	monogenomic
9713_H129	Sud	Centre de Santé de Les Anglais	2016-04-13	female	11.9863	no	CACGCAGATTCCCCTAGCCTG	4	monogenomic
10156_585	Sud	Centre de Santé de Les Anglais	2016-06-16	female	16.6461	no	CACGCAGATTCCCCTAGCCTG	4	monogenomic
10157_586	Sud	Centre de Santé de Les Anglais	2016-06-16	female	17	no	CACGCAGATTCCCCTAGCCTG	4	monogenomic
9670_H96	Sud	Centre de Santé de Les Anglais	2016-03-15	female	20.7502	no	CACGCAGATTCCCCTAGCCTG	4	monogenomic
9667_H94	Sud	Centre de Santé de Les Anglais	2016-03-15	female	23.8877	no	CACGCAGATTCCCCTAGCCTG	4	monogenomic
9967_396	Sud	Centre de Santé de Les Anglais	2016-06-24	female	24.4736	no	CACGCAGATTCCCCTAGCCTG	4	monogenomic
9740_147	Sud	Centre de Santé de Les Anglais	2016-05-02	female	26	no	CACGCAGATTCCCCTAGCCTG	4	monogenomic
9968_397	Sud	Centre de Santé de Les Anglais	2016-06-24	female	54.1273	no	CACGCAGATTCCCCTAGCCTG	4	monogenomic
10025_454	Sud	Centre de Santé de Les Anglais	2016-06-17	female	85.013	no	CACGCAGATTCCCCTAGCCTG	4	monogenomic
9962_391	Sud	Centre de Santé de Les Anglais	2016-07-07	female	86	no	CACGCAGATTCCCCTAGCCTG	4	monogenomic
10189_618	Sud	Centre de Santé de Les Anglais	2016-07-20	female	n/a	no	CACGCAGATTCCCCTAGCCTG	4	monogenomic
9925_354	Sud	Centre de Santé de Les Anglais	2016-06-22	male	15.1485	no	CACGCAGATTCCCCTAGCCTG	4	monogenomic
10072_501	Sud	Centre de Santé de Les Anglais	2016-07-11	male	19.3511	no	CACGCAGATTCCCCTAGCCTG	4	monogenomic
9924_353	Sud	Centre de Santé de Les Anglais	2016-06-22	male	53.7796	no	CACGCAGATTCCCCTAGCCTG	4	monogenomic
9749_149	Sud	Centre de Santé de Les Anglais	2016-05-05	male	60	no	CACGCAGATTCCCCTAGCCTG	4	monogenomic
10037_466	Sud	Centre de Santé de Les Anglais	2016-07-21	female	0.577686	no	TATCCGGACCCACCTCACTTG	5	monogenomic
9697_H120	Sud	Centre de Santé de Les Anglais	2016-04-05	female	2.19302	no	TATCCGGACCCACCTCACTTG	5	monogenomic
9706_240	Sud	Centre de Santé de Les Anglais	2016-04-08	female	17	no	TATCCGGACCCACCTCACTTG	5	monogenomic
9685_H110	Sud	Centre de Santé de Les Anglais	2016-03-20	female	20.6434	no	TATCCGGACCCACCTCACTTG	5	monogenomic
9747_148	Sud	Centre de Santé de Les Anglais	2016-05-05	female	31.4059	no	TATCCGGACCCACCTCACTTG	5	monogenomic
9724_H137	Sud	Centre de Santé de Les Anglais	2016-04-20	male	12.9144	no	TATCCGGACCCACCTCACTTG	5	monogenomic
9728_H140	Sud	Centre de Santé de Les Anglais	2016-04-25	male	13.0267	no	TATCCGGACCCACCTCACTTG	5	monogenomic
10036_465	Sud	Centre de Santé de Les Anglais	2016-07-21	male	19.6523	no	TATCCGGACCCACCTCACTTG	5	monogenomic
10120_549	Sud	Centre de Santé de Les Anglais	2016-07-22	male	35.5702	no	TATCCGGACCCACCTCACTTG	5	monogenomic
9965_394	Sud	Centre de Santé de Les Anglais	2016-07-07	male	42	no	TATCCGGACCCACCTCACTTG	5	monogenomic
9715_H130	Sud	Centre de Santé de Les Anglais	2016-04-14	male	42.9076	no	TATCCGGACCCACCTCACTTG	5	monogenomic
10022_451	Sud	Centre de Santé de Les Anglais	2016-06-22	male	43.9233	no	TATCCGGACCCACCTCACTTG	5	monogenomic
9707_241	Sud	Centre de Santé de Les Anglais	2016-04-08	male	51.9233	no	TATCCGGACCCACCTCACTTG	5	monogenomic
10029_458	Sud	Centre de Santé de Les Anglais	2016-07-18	male	n/a	no	TATCCGGACCCACCTCACTTG	5	monogenomic
9677_H103	Sud	Centre de Santé de Les Anglais	2016-03-18	female	4.35592	no	TACCCGGATTCCCCTAGCCTG	6	monogenomic
10205_634	Sud	Centre de Santé de Les Anglais	2016-06-20	female	5.52498	no	TACCCGGATTCCCCTAGCCTG	6	monogenomic
10202_631	Sud	Centre de Santé de Les Anglais	2016-06-20	female	8.7447	no	TACCCGGATTCCCCTAGCCTG	6	monogenomic
9957_386	Sud	Centre de Santé de Les Anglais	2016-06-21	female	12	no	TACCCGGATTCCCCTAGCCTG	6	monogenomic
9688_H112	Sud	Centre de Santé de Les Anglais	2016-03-24	female	32.8788	no	TACCCGGATTCCCCTAGCCTG	6	monogenomic
9674_H100	Sud	Centre de Santé de Les Anglais	2016-03-16	female	41.1253	no	TACCCGGATTCCCCTAGCCTG	6	monogenomic
9708_H125	Sud	Centre de Santé de Les Anglais	2016-04-11	female	46.2888	no	TACCCGGATTCCCCTAGCCTG	6	monogenomic
10166_595	Sud	Centre de Santé de Les Anglais	2016-07-19	female	60	no	TACCCGGATTCCCCTAGCCTG	6	monogenomic
9960_389	Sud	Centre de Santé de Les Anglais	2016-06-21	male	0.232717	no	TACCCGGATTCCCCTAGCCTG	6	monogenomic
10009_438	Sud	Centre de Santé de Les Anglais	2016-06-23	male	1.44559	no	TACCCGGATTCCCCTAGCCTG	6	monogenomic
9701_H123	Sud	Centre de Santé de Les Anglais	2016-04-06	male	5.86995	no	TACCCGGATTCCCCTAGCCTG	6	monogenomic
9654_H83	Sud	Centre de Santé de Les Anglais	2016-03-11	male	8.95277	no	TACCCGGATTCCCCTAGCCTG	6	monogenomic
9717_H132	Sud	Centre de Santé de Les Anglais	2016-04-15	male	26.4312	no	TACCCGGATTCCCCTAGCCTG	6	monogenomic
9711_H128	Sud	Centre de Santé de Les Anglais	2016-04-11	male	61	no	TACCCGGATTCCCCTAGCCTG	6	monogenomic
10155_584	Sud	Centre de Santé de Les Anglais	2016-06-16	female	12.3395	no	TACGCAGATTCCACTAGCTTG	8	monogenomic
9714_243	Sud	Centre de Santé de Les Anglais	2016-04-14	female	18.5024	no	TACGCAGATTCCACTAGCTTG	8	monogenomic
10176_605	Sud	Centre de Santé de Les Anglais	2016-07-08	female	25.0404	no	TACGCAGATTCCACTAGCTTG	8	monogenomic
10081_510	Sud	Centre de Santé de Les Anglais	2016-07-06	female	26.6968	no	TACGCAGATTCCACTAGCTTG	8	monogenomic
9974_403	Sud	Centre de Santé de Les Anglais	2016-06-24	female	30.5298	no	TACGCAGATTCCACTAGCTTG	8	monogenomic
9966_395	Sud	Centre de Santé de Les Anglais	2016-06-24	female	53.3087	no	TACGCAGATTCCACTAGCTTG	8	monogenomic
9970_399	Sud	Centre de Santé de Les Anglais	2016-06-24	female	54.141	no	TACGCAGATTCCACTAGCTTG	8	monogenomic
9702_237	Sud	Centre de Santé de Les Anglais	2016-04-06	male	0.87885	no	TACGCAGATTCCACTAGCTTG	8	monogenomic
10008_437	Sud	Centre de Santé de Les Anglais	2016-06-23	male	1.59069	no	TACGCAGATTCCACTAGCTTG	8	monogenomic
9699_H121	Sud	Centre de Santé de Les Anglais	2016-04-06	male	22.935	no	TACGCAGATTCCACTAGCTTG	8	monogenomic
9719_H134	Sud	Centre de Santé de Les Anglais	2016-04-18	male	1.9603	no	TATCCAGACCCACCTCACTTG	18	monogenomic
9926_355	Sud	Centre de Santé de Les Anglais	2016-06-22	male	5	no	TATCCAGACCCACCTCACTTG	18	monogenomic
10174_603	Sud	Centre de Santé de Les Anglais	2016-07-08	male	34.078	no	TATCCAGACCCACCTCACTTG	18	monogenomic
9692_H115	Sud	Centre de Santé de Les Anglais	2016-03-28	male	43.5784	no	TATCCAGACCCACCTCACTTG	18	monogenomic
9696_H119	Sud	Centre de Santé de Les Anglais	2016-04-01	female	3.30459	no	TATGCAGATTCCCTTAGCTTG	19	monogenomic
9705_239	Sud	Centre de Santé de Les Anglais	2016-04-07	female	10	no	TATGCAGATTCCCTTAGCTTG	19	monogenomic
9653_H82	Sud	Centre de Santé de Les Anglais	2016-03-10	female	13.4428	no	TATGCAGATTCCCTTAGCTTG	19	monogenomic
9657_H86	Sud	Centre de Santé de Les Anglais	2016-03-11	female	20.5339	no	TATGCAGATTCCCTTAGCTTG	19	monogenomic
9961_390	Sud	Centre de Santé de Les Anglais	2016-06-21	male	15.5811	no	TATGCAGATTCCCTTAGCTTG	19	monogenomic
10055_484	Sud	Centre de Santé de Les Anglais	2016-07-15	female	16.5339	no	TACGCAGACCCAACTCACTTG	24	monogenomic
9739_146	Sud	Centre de Santé de Les Anglais	2016-04-29	female	16.8022	no	TACGCAGACCCAACTCACTTG	24	monogenomic
9680_H106	Sud	Centre de Santé de Les Anglais	2016-03-20	male	45	no	TACGCAGACCCAACTCACTTG	24	monogenomic
10030_459	Sud	Centre de Santé de Les Anglais	2016-07-18	female	13.5907	no	TATGCGGATCCACCTCACTTG	25	monogenomic
9651_H81	Sud	Centre de Santé de Les Anglais	2016-03-09	female	29.1061	no	TATGCGGATCCACCTCACTTG	25	monogenomic
10028_457	Sud	Centre de Santé de Les Anglais	2016-07-18	male	5.10883	no	TATGCGGATCCACCTCACTTG	25	monogenomic
10026_455	Sud	Centre de Santé de Les Anglais	2016-06-17	male	14	no	TATGCGGATCCACCTCACTTG	25	monogenomic
10163_592	Sud	Centre de Santé de Les Anglais	2016-07-19	female	3.13758	no	TATGCAGATTACCCAAGCTTG	26	monogenomic
9963_392	Sud	Centre de Santé de Les Anglais	2016-07-07	female	41	no	TATGCAGATTACCCAAGCTTG	26	monogenomic
10027_456	Sud	Centre de Santé de Les Anglais	2016-07-18	male	4.53114	no	TATGCAGATTACCCAAGCTTG	26	monogenomic
10071_500	Sud	Centre de Santé de Les Anglais	2016-07-11	male	10.0999	no	TATGCAGATTACCCAAGCTTG	26	monogenomic
10186_615	Sud	Centre de Santé de Les Anglais	2016-07-20	female	13	no	TATGCAGATTCCATACGCTTG	32	monogenomic
9723_H136	Sud	Centre de Santé de Les Anglais	2016-04-20	male	7.54552	no	TATGCAGATTCCATACGCTTG	32	monogenomic
10068_497	Sud	Centre de Santé de Les Anglais	2016-07-11	female	17.7604	no	TATCCAGATTAACTTAGATTG	34	monogenomic
9655_H84	Sud	Centre de Santé de Les Anglais	2016-03-11	male	12	no	TATCCAGATTAACTTAGATTG	34	monogenomic
10034_463	Sud	Centre de Santé de Les Anglais	2016-07-21	female	14	no	TATGCGGATTCCCTACGCCTG	37	monogenomic
10033_462	Sud	Centre de Santé de Les Anglais	2016-07-18	female	24.1314	no	TATGCGGATTCCCTACGCCTG	37	monogenomic
9726_246	Sud	Centre de Santé de Les Anglais	2016-04-25	female	2.52704	no	TATCCAGACCCCATTCACTTG	40	monogenomic
9720_244	Sud	Centre de Santé de Les Anglais	2016-04-18	female	18.6092	no	TATCCAGACCCCATTCACTTG	40	monogenomic
10079_508	Sud	Centre de Santé de Les Anglais	2016-07-06	female	40	no	TATCCGGACCCACCTAACTTG	41	monogenomic
10078_507	Sud	Centre de Santé de Les Anglais	2016-07-06	male	43.0527	no	TATCCGGACCCACCTAACTTG	41	monogenomic
9673_H99	Sud	Centre de Santé de Les Anglais	2016-03-16	female	50.1547	no	CATCCGGACCAAACTAGCTTG	47	monogenomic
9718_H133	Sud	Centre de Santé de Les Anglais	2016-04-18	female	32.271	no	TACGCAGATTCCCCAAGATTG	48	monogenomic
9730_H142	Sud	Centre de Santé de Les Anglais	2016-04-25	male	11.7673	no	TACCCGGACCCCCCTCGCTTG	49	monogenomic
9959_388	Sud	Centre de Santé de Les Anglais	2016-06-21	female	14	no	TATGCGGACCACCCAAGATTG	50	monogenomic
9971_400	Sud	Centre de Santé de Les Anglais	2016-06-24	male	33.859	no	TATCCAGATCCACTACGCTTG	51	monogenomic
9973_402	Sud	Centre de Santé de Les Anglais	2010-06-24	male	11.6605	no	TACGCGGACTCCCTAAGCTTG	52	monogenomic
10006_435	Sud	Centre de Santé de Les Anglais	2016-06-23	female	11.3018	no	TATCCAGATCCAATAAGCTTG	55	monogenomic
10031_460	Sud	Centre de Santé de Les Anglais	2016-07-18	male	8.27105	no	TATCCGGACCCCACTCACTTG	56	monogenomic
10069_498	Sud	Centre de Santé de Les Anglais	2016-07-11	male	33.8371	no	CACGCAGACCCACCTAGCCTG	57	monogenomic
10172_601	Sud	Centre de Santé de Les Anglais	2016-07-08	male	15.833	no	CATGCGGATTCAATTAAATTG	60	monogenomic
9709_H126	Sud	Centre de Santé de Les Anglais	2016-04-11	female	16.3176	no	TATGCAGATTCCATACGCCTG	65	monogenomic
9727_H139	Sud	Centre de Santé de Les Anglais	2016-04-25	female	3.61944	no	TACCCGGANNCCCCTAGCNTG	n/a	polygenomic
9678_H104	Sud	Centre de Santé de Les Anglais	2016-03-18	female	5.08145	no	TACNCNGANNCNNCTNNCTTG	n/a	polygenomic
10070_499	Sud	Centre de Santé de Les Anglais	2016-07-11	female	12.1807	no	TACCCNGATTNNCNTAGNNTG	n/a	polygenomic
9694_H117	Sud	Centre de Santé de Les Anglais	2016-03-30	female	15.1294	no	TATNCGGANCCACCTCACTTG	n/a	polygenomic
9656_H85	Sud	Centre de Santé de Les Anglais	2016-03-11	female	15.5346	no	CACGCNGATTCCCCTAGCCTG	n/a	polygenomic
10220_649	Sud	Centre de Santé de Les Anglais	2016-07-25	female	16	no	TATCCGGACNCCCCTCNCNTG	n/a	polygenomic
9736_H143	Sud	Centre de Santé de Les Anglais	2016-04-29	female	16.6653	no	NACGCAGACCCAACTCNCTXG	n/a	polygenomic
9716_H131	Sud	Centre de Santé de Les Anglais	2016-04-15	female	20.1314	no	TACGCGGATTCNCCNAGCTTG	n/a	polygenomic
9722_H135	Sud	Centre de Santé de Les Anglais	2016-04-19	female	20.3559	no	TATCCGGACCCNCCTNACTTG	n/a	polygenomic
10175_604	Sud	Centre de Santé de Les Anglais	2016-07-08	female	29.4976	no	TATGCNGATTCCNTNAGCTTG	n/a	polygenomic
10057_486	Sud	Centre de Santé de Les Anglais	2016-07-15	female	30.5873	no	NANCCXGATTCACCTAGCNXG	n/a	polygenomic
9683_H108	Sud	Centre de Santé de Les Anglais	2016-03-20	female	31.7071	no	TACNCNGATTCCACTAGCTXG	n/a	polygenomic
9729_H141	Sud	Centre de Santé de Les Anglais	2016-04-25	female	42.4422	no	TACNCNGACCCANCTCACTTG	n/a	polygenomic
10073_502	Sud	Centre de Santé de Les Anglais	2016-07-11	male	16.2218	no	NATNCAGATNCACTTAGCNXG	n/a	polygenomic
9999_428	Sud	Centre de Santé de Les Anglais	2016-06-27	male	20.2875	no	NATGCGGATTCCCTANGCCTG	n/a	polygenomic
9964_393	Sud	Centre de Santé de Les Anglais	2016-07-07	male	28	no	TATGCNGATTNCCCNAGCXXG	n/a	polygenomic
10010_439	Sud	Centre de Santé de Les Anglais	2016-06-23	male	29	no	TANCCNGACCCCCCTNNCTTG	n/a	polygenomic
9676_H102	Sud	Centre de Santé de Les Anglais	2016-03-18	male	42.8556	no	TACNCNGANNCNNCTNNCTTG	n/a	polygenomic
10168_597	Sud	Centre de Santé de Les Anglais	2016-07-19	male	44.334	no	TACNCNGATTCCNCTAGCNTG	n/a	polygenomic
9725_H138	Sud	Centre de Santé de Les Anglais	2016-04-20	male	51	no	TACGCAGACTCCCNXCNCTXG	n/a	polygenomic
10032_461	Sud	Centre de Santé de Les Anglais	2016-07-18	male	58.7926	no	TANNCNGANNCCCCTANNNXG	n/a	polygenomic
9704_238	Sud	Centre de Santé de Les Anglais	2016-04-07	male	70	no	CANNCAGATTCCCNTAGCNTG	n/a	polygenomic
